# Supplementary material for: Efficacy and safety of quadruple therapy versus triple therapy in patients with heart failure with preserved ejection fraction: a propensity score-matched real-world study
Source: Front Cardiovasc Med. 2026 Jul 20;13:1893975. doi: 10.3389/fcvm.2026.1893975 (PMC13429833; doi:10.3389/fcvm.2026.1893975)
Supplement: Supplementary Figure S1 — Distribution of propensity scores before and after propensity score matching. [file Datasheet1.zip]

Archive with 13 entries (12 files):
- Supplementary materials/
- Supplementary materials/Supplementary Table 3.docx
- __MACOSX/Supplementary materials/._Supplementary Table 3.docx
- Supplementary materials/Supplementary Table 2.docx
- __MACOSX/Supplementary materials/._Supplementary Table 2.docx
- Supplementary materials/Supplementary Table 4.docx
- __MACOSX/Supplementary materials/._Supplementary Table 4.docx
- Supplementary materials/Supplementary Figure 2.tiff
- __MACOSX/Supplementary materials/._Supplementary Figure 2.tiff
- Supplementary materials/Supplementary Figure 1.tiff
- __MACOSX/Supplementary materials/._Supplementary Figure 1.tiff
- Supplementary materials/Supplementary Table 1.docx
- __MACOSX/Supplementary materials/._Supplementary Table 1.docx
